# Supplementary material for: Evaluating the Sub-Acute Toxicity of Formaldehyde Fumes in an In Vitro Human Airway Epithelial Tissue Model
Source: Int J Mol Sci. 2022 Feb 26;23(5):2593. doi: 10.3390/ijms23052593 (PMC8910234; doi:10.3390/ijms23052593)
Supplement: Supplementary file 1 [file ijms-23-02593-s001.zip]

Archive with 1 entries (1 files):
- ijms-1608830-supplementary.pdf
